# Supplementary material for: Critical View on the Qualification of Electronic Tongues Regarding Their Performance in the Development of Peroral Drug Formulations with Bitter Ingredients
Source: Pharmaceutics. 2024 May 15;16(5):658. doi: 10.3390/pharmaceutics16050658 (PMC11125162; doi:10.3390/pharmaceutics16050658)
Supplement: Supplementary file 1 [file pharmaceutics-16-00658-s001.zip]

Archive with 1 entries (1 files):
- pharmaceutics-2959206-supplementary.pdf
